# Supplementary material for: Trends in Urinary and Blood Cadmium Levels in U.S. Adults with or without Comorbidities, 1999–2018
Source: Nutrients. 2022 Feb 14;14(4):802. doi: 10.3390/nu14040802 (PMC8880632; doi:10.3390/nu14040802)
Supplement: Supplementary file 1 [file nutrients-14-00802-s001.zip]

Archive with 1 entries (1 files):
- nutrients-1591935-supplementary.pdf
